# Supplementary material for: Pinostrobin and Tectochrysin Conquer Multidrug-Resistant Cancer Cells via Inhibiting P-Glycoprotein ATPase
Source: Pharmaceuticals (Basel). 2023 Jan 29;16(2):205. doi: 10.3390/ph16020205 (PMC9963356; doi:10.3390/ph16020205)
Supplement: Supplementary file 1 [file pharmaceuticals-16-00205-s001.zip]

Archive with 1 entries (1 files):
- pharmaceuticals-2088300-supplementary.pdf
